# Supplementary material for: Identification of TRPM2 as a Potential Therapeutic Target Associated with Immune Infiltration: A Comprehensive Pan-Cancer Analysis and Experimental Verification in Ovarian Cancer
Source: Int J Mol Sci. 2023 Jul 25;24(15):11912. doi: 10.3390/ijms241511912 (PMC10418504; doi:10.3390/ijms241511912)
Supplement: Supplementary file 1 [file ijms-24-11912-s001.zip]

Archive with 2 entries (2 files):
- Figures S1-S4.pdf
- File S1-TCGA cancer-type abbreviations.pdf
